# Supplementary material for: Heat-mediated manipulation of gene expression by IR-LEGO in the developing genitalia in Drosophila
Source: G3 (Bethesda). 2026 Feb 12;16(4):jkag035. doi: 10.1093/g3journal/jkag035 (PMC13042308; doi:10.1093/g3journal/jkag035)
Supplement: jkag035_Supplementary_Data [file jkag035_supplementary_data.zip]

Archive with 5 entries (5 files):
- Supplementary_Fig._1_G3-2025-406178.pdf
- Supplementary_Fig._2_G3-2025-406178.pdf
- Supplementary_Fig._3_G3-2025-406178.pdf
- Supplementary_Fig._4_G3-2025-406178.pdf
- Supplementary_Table_S1-3_G3-2025-406178.xlsx
