# Supplementary material for: Heat-mediated manipulation of gene expression by IR-LEGO in the developing genitalia in Drosophila
Source: G3 (Bethesda). 2026 Feb 12;16(4):jkag035. doi: 10.1093/g3journal/jkag035 (PMC13042308; doi:10.1093/g3journal/jkag035)
Supplement: jkag035_Supplementary_Data [file jkag035_supplementary_data.zip › Supplementary_Table_S1-3_G3-2025-406178.xlsx]

## Sheet: Supplementary Table S1
Supplementary Table S1 List of hs-GAL4/UAS-CD4-tdGFP samples with treated conditions and the presence or absence of the GFP signal on the following day.
Sex	APF (± 1 h)	Irradiated site	Depth (𝜇m)	Laser power	Duration	Number of sites irradiated	GFP signal	Date (month)	Image file	Detected number of signal positions		GFP observation (h:min after irradiation)
Female	48	Right hypogynial valve	22	8 mW	60 s	2	-	202309	hsp-Gal4_UAS-GFP_F-01	0		21:18:00
Female	48	Right hypogynial valve	48	8 mW	60 s	2	+	202309	hsp-Gal4_UAS-GFP_F-02	2		21:16:00
Female	48	Right hypogynial valve	56.5	8 mW	60 s	2	+	202309	hsp-Gal4_UAS-GFP_F-03	2		21:13:00
Female	48	Right hypogynial valve	80.5	8 mW	60 s	2	+	202309	hsp-Gal4_UAS-GFP_F-04	2	1 weak	21:12:00
Female	48	Right hypogynial valve	68	8 mW	60 s	2	+	202309	hsp-Gal4_UAS-GFP_F-05	2	non-separable	20:31:00
Female	48	Right hypogynial valve	63.5	8 mW	60 s	2	+	202309	hsp-Gal4_UAS-GFP_F-06	2		20:29:00
Female	48	Right hypogynial valve	44	8 mW	60 s	2	+	202309	hsp-Gal4_UAS-GFP_F-07	2	1 weak	20:27:00
Female	48	Right hypogynial valve	41	8 mW	60 s	2	+	202309	hsp-Gal4_UAS-GFP_F-08	2		20:25:00
Female	48	Right hypogynial valve	48.5	8 mW	60 s	2	+	202309	hsp-Gal4_UAS-GFP_F-09	2		20:23:00
Female	48	Right hypogynial valve	65	8 mW	60 s	2	+	202309	hsp-Gal4_UAS-GFP_F-10	2		19:41:00
Female	48	Right hypogynial valve	55	8 mW	60 s	2	+	202309	hsp-Gal4_UAS-GFP_F-11	2		19:38:00
Female	48	Right hypogynial valve	62.5	8 mW	60 s	2	+	202403	hsp-Gal4_UAS-GFP_F-12	2		16:15:00
Female	48	Right hypogynial valve	59	8 mW	60 s	2	+	202403	hsp-Gal4_UAS-GFP_F-13	1		15:43:00
Female	48	Right hypogynial valve	75	8 mW	60 s	2	+	202405	hsp-Gal4_UAS-GFP_F-14	2		17:01:00
Female	48	Right hypogynial valve	71	8 mW	60 s	2	+	202405	hsp-Gal4_UAS-GFP_F-15	1		23:30:00
Female	48	Right hypogynial valve	65	7 mW	60 s	2	-	202403	hsp-Gal4_UAS-GFP_F-16	0		22:02:00
Female	48	Right hypogynial valve	47.5	7 mW	60 s	2	+	202403	hsp-Gal4_UAS-GFP_F-17	2		21:59:00
Female	48	Right hypogynial valve	58	7 mW	60 s	2	+	202403	hsp-Gal4_UAS-GFP_F-18	2		21:57:00
Female	48	Right hypogynial valve	86.5	7 mW	60 s	2	-	202403	hsp-Gal4_UAS-GFP_F-19	0		21:56:00
Female	48	Right hypogynial valve	66.5	7 mW	60 s	2	-	202403	hsp-Gal4_UAS-GFP_F-20	0		21:53:00
Female	48	Right hypogynial valve	64	7 mW	60 s	2	-	202403	hsp-Gal4_UAS-GFP_F-21	0		21:51:00
Female	48	Right hypogynial valve	73.5	7 mW	60 s	2	-	202403	hsp-Gal4_UAS-GFP_F-22	0		21:37:00
Female	48	Right hypogynial valve	68	7 mW	60 s	2	+	202403	hsp-Gal4_UAS-GFP_F-23	2	non-separable	21:29:00
Female	48	Right hypogynial valve	55	7 mW	60 s	2	+	202407	hsp-Gal4_UAS-GFP_F-24	1		18:53:00
Female	48	Right hypogynial valve	67.5	7 mW	60 s	2	-	202407	hsp-Gal4_UAS-GFP_F-25	0		18:44:00
Female	48	Right hypogynial valve	83	7 mW	60 s	2	-	202407	hsp-Gal4_UAS-GFP_F-26	0		17:36:00
Female	48	Right hypogynial valve	75.5	6 mW	60 s	2	-	202403	hsp-Gal4_UAS-GFP_F-27	0		17:25:00
Female	48	Right hypogynial valve	46	6 mW	60 s	2	+	202403	hsp-Gal4_UAS-GFP_F-28	2		17:22:00
Female	48	Right hypogynial valve	46.5	6 mW	60 s	2	-	202403	hsp-Gal4_UAS-GFP_F-29	0		16:59:00
Female	48	Right hypogynial valve	90	6 mW	60 s	2	-	202403	hsp-Gal4_UAS-GFP_F-30	0		16:54:00
Male	48	Right surstylus	102	8 mW	60 s	2	-	202309	hsp-Gal4_UAS-GFP_M-01	0		20:57:00
Male	48	Right surstylus	38.5	8 mW	60 s	2	+	202309	hsp-Gal4_UAS-GFP_M-02	2		21:04:00
Male	48	Right surstylus	59.5	8 mW	60 s	2	+	202309	hsp-Gal4_UAS-GFP_M-03	2	non-separable	21:06:00
Male	48	Right surstylus	60.5	8 mW	60 s	2	+	202309	hsp-Gal4_UAS-GFP_M-04	2		21:05:00
Male	48	Right surstylus	52	8 mW	60 s	2	+	202309	hsp-Gal4_UAS-GFP_M-05	2		21:00:00
Male	48	Right surstylus	65.5	8 mW	60 s	2	+	202309	hsp-Gal4_UAS-GFP_M-06	2		20:49:00
Male	48	Right surstylus	104.5	8 mW	60 s	2	+	202309	hsp-Gal4_UAS-GFP_M-07	2		20:44:00
Male	48	Right surstylus	27	8 mW	60 s	2	+	202309	hsp-Gal4_UAS-GFP_M-08	2		19:10:00
Male	48	Right surstylus	89.5	8 mW	60 s	2	+	202309	hsp-Gal4_UAS-GFP_M-09	2		19:08:00
Male	48	Right surstylus	35	8 mW	60 s	2	+	202309	hsp-Gal4_UAS-GFP_M-10	1		19:03:00
Male	48	Right surstylus	118	8 mW	60 s	2	-	202309	hsp-Gal4_UAS-GFP_M-11	0		19:01:00
Male	48	Right surstylus	85	8 mW	60 s	2	-	202403	hsp-Gal4_UAS-GFP_M-12	0		17:16:00
Male	48	Right surstylus	41.5	8 mW	60 s	2	-	202403	hsp-Gal4_UAS-GFP_M-13	0		17:11:00
Male	48	Right surstylus	39	8 mW	60 s	2	+	202403	hsp-Gal4_UAS-GFP_M-14	2	1 weak	17:09:00
Male	48	Right surstylus	122	8 mW	60 s	2	-	202403	hsp-Gal4_UAS-GFP_M-15	0		16:05:00
Male	48	Right surstylus	62	7 mW	60 s	2	+	202403	hsp-Gal4_UAS-GFP_M-16	2	non-separable	15:42:00
Male	48	Right surstylus	34.5	7 mW	60 s	2	-	202403	hsp-Gal4_UAS-GFP_M-17	0		15:41:00
Male	48	Right surstylus	61.5	7 mW	60 s	2	+	202403	hsp-Gal4_UAS-GFP_M-18	2	1 weak	15:37:00
Male	48	Right surstylus	72	7 mW	60 s	2	+	202403	hsp-Gal4_UAS-GFP_M-19	2		15:27:00
Male	48	Right surstylus	94	7 mW	60 s	2	+	202403	hsp-Gal4_UAS-GFP_M-20	2		15:24:00
Male	48	Right surstylus	30	7 mW	60 s	2	+	202403	hsp-Gal4_UAS-GFP_M-21	2		15:18:00
Male	48	Right surstylus	27.5	7 mW	60 s	2	+	202403	hsp-Gal4_UAS-GFP_M-22	2	1 weak	15:15:00
Male	48	Right surstylus	38.5	7 mW	60 s	2	+	202403	hsp-Gal4_UAS-GFP_M-23	2	non-separable	15:09:00
Male	48	Right surstylus	86.5	7 mW	60 s	2	-	202403	hsp-Gal4_UAS-GFP_M-24	0		21:25:00
Male	48	Right surstylus	62	7 mW	60 s	2	+	202403	hsp-Gal4_UAS-GFP_M-25	2		21:20:00
Male	48	Right surstylus	37	6 mW	60 s	2	-	202403	hsp-Gal4_UAS-GFP_M-26	0		17:45:00
Male	48	Right surstylus	42.5	6 mW	60 s	2	-	202403	hsp-Gal4_UAS-GFP_M-27	0		17:38:00
Male	48	Right surstylus	85	6 mW	60 s	2	-	202403	hsp-Gal4_UAS-GFP_M-28	0		17:34:00
Male	48	Right surstylus	52.5	6 mW	60 s	2	-	202403	hsp-Gal4_UAS-GFP_M-29	0		17:31:00
Male	48	Right surstylus	45	8 mW	60 s	2	+	202405	hsp-Gal4_UAS-GFP_M-30	2	non-separable	16:44:00
Male	48	Right surstylus	75	8 mW	60 s	2	+	202405	hsp-Gal4_UAS-GFP_M-31	2	non-separable	18:39:00
Male	48	Right surstylus	74	8 mW	60 s	2	-	202405	hsp-Gal4_UAS-GFP_M-32	0		18:31:00
Male	48	Right surstylus	72.5	8 mW	60 s	2	-	202407	hsp-Gal4_UAS-GFP_M-33	0		18:13:00
Male	48	Right surstylus	66	8 mW	60 s	2	+	202407	hsp-Gal4_UAS-GFP_M-34	2	non-separable	17:57:00
Male	48	Right surstylus	53.5	7 mW	60 s	2	-	202407	hsp-Gal4_UAS-GFP_M-35	0		17:50:00
Male	48	Right surstylus	67	6 mW	60 s	2	-	202407	hsp-Gal4_UAS-GFP_M-36	0		16:47:00
Male	48	Right surstylus	33	6 mW	60 s	2	-	202407	hsp-Gal4_UAS-GFP_M-37	0		16:36:00
Male	48	Right surstylus	28.5	6 mW	60 s	2	-	202407	hsp-Gal4_UAS-GFP_M-38	0		14:40:00

## Sheet: Supplementary Table S2
Supplementary Table S2 List of hs-GAL4/UAS-y-RNAi samples with treated conditions and the change in bristle pigmentation.
Sex	APF (± 1 h)	Irradiated site	Depth (𝜇m)	Laser power	Duration	Number of sites irradiated	Bristle pigmentation reduction	photo name
Female	48	Right hypogynial valve	54.5	8 mW	60 s	3	+	hsp-Gal4_UAS_3757R-1_F1
Female	48	Right hypogynial valve	73	8 mW	60 s	3	+	hsp-Gal4_UAS_3757R-1_F2
Female	48	Left hypogynial valve	72.5	8 mW	60 s	3	+	hsp-Gal4_UAS_3757R-1_F3
Female	48	Right hypogynial valve	42	8 mW	60 s	3	+	hsp-Gal4_UAS_3757R-1_F4
Female	48	Right hypogynial valve	37	8 mW	60 s	3	+	hsp-Gal4_UAS_3757R-1_F5
Male	48	Right surstylus	76	8 mW	60 s	3	+	hsp-Gal4_UAS_3757R-1_M1
Male	48	Right surstylus	45	8 mW	60 s	3	+a	hsp-Gal4_UAS_3757R-1_M2
Male	48	Left surstylus	61	8 mW	60 s	3	+a	hsp-Gal4_UAS_3757R-1_M3
Male	48	Right surstylus	70	8 mW	60 s	3	+	hsp-Gal4_UAS_3757R-1_M4
Male	48	Left surstylus	68	8 mW	60 s	3	+	hsp-Gal4_UAS_3757R-1_M5
a Small reduction in pigmentation.

## Sheet: Supplementary Table S3
Supplementary Table S3 List of hs-GAL4/UAS-opa-RNAi samples with treated conditions and the linearity scores of the six most proximal bristle rows in surstyli.
Genotype	Sex	APF (± 1 h)	Irradiated site	Depth (𝜇m)	Laser power	Duration	Number of sites irradiated	Linearity score (irradiated side)	Linearity score (intact side)	Date (month)	photo name
hsp > opa-RNAi	Male	24	Left surstylus	72	8 mW	60	10	0.995722	0.994811	202511	hsp-Gal4_UAS-opa_v101531_M-1
hsp > opa-RNAi	Male	24	Right surstylus	44	8 mW	60	10	0.997937	0.998347	202511	hsp-Gal4_UAS-opa_v101531_M-2
hsp > opa-RNAi	Male	24	Left surstylus	67	8 mW	60	10	0.992264	0.998118	202511	hsp-Gal4_UAS-opa_v101531_M-3
hsp > opa-RNAi	Male	24	Left surstylus	59.5	8 mW	60	10	0.998233	0.999407	202511	hsp-Gal4_UAS-opa_v101531_M-4
hsp > opa-RNAi	Male	24	Right surstylus	67	8 mW	60	10	0.994752	0.997663	202511	hsp-Gal4_UAS-opa_v101531_M-5
hsp > opa-RNAi	Male	24	Left surstylus	47-60	8 mW	60	10	0.996222	0.999463	202511	hsp-Gal4_UAS-opa_v101531_M-6
hsp > opa-RNAi	Male	24	Right surstylus	47-58	8 mW	60	10	0.992532	0.998998	202511	hsp-Gal4_UAS-opa_v101531_M-7
hsp > opa-RNAi	Male	24	Right surstylus	33.5	8 mW	60	10	0.996268	0.997673	202407	hsp-Gal4_UAS-opa1133R-3_M-1
hsp > opa-RNAi	Male	24	Right surstylus	52.5	8 mW	60	10	0.997891	0.999233	202407	hsp-Gal4_UAS-opa1133R-3_M-2
hsp > opa-RNAi	Male	24	Right surstylus	49.5	8 mW	60	10	0.997422	0.998878	202407	hsp-Gal4_UAS-opa1133R-3_M-3
hsp > opa-RNAi	Male	24	Right surstylus	64	8 mW	60	10	0.99315	0.998997	202407	hsp-Gal4_UAS-opa1133R-3_M-4
hsp > opa-RNAi	Male	24	Left surstylus	37	8 mW	60	10	0.99853	0.999364	202409	hsp-Gal4_UAS-opa1133R-3_M-7
hsp > opa-RNAi	Male	24	Right surstylus	38	8 mW	60	10	0.996807	0.996853	202409	hsp-Gal4_UAS-opa1133R-3_M-9
hsp > + (CyO)	Male	24	Right surstylus	68.5	8 mW	60	10	0.995858	0.999188	202407	hsp-Gal4_UAS_CyO_M-1
hsp > + (CyO)	Male	24	Right surstylus	51	8 mW	60	10	0.997142	0.998471	202407	hsp-Gal4_UAS_CyO_M-2
hsp > + (CyO)	Male	24	Left surstylus	36-44.5	8 mW	60	10	0.994946	0.996298	202409	hsp-Gal4_UAS_CyO_M-4
hsp > + (CyO)	Male	24	Left surstylus	52-63.5	8 mW	60	10	0.997681	0.996824	202409	hsp-Gal4_UAS_CyO_M-5
hsp > + (CyO)	Male	24	Right surstylus	58	8 mW	60	10	0.998016	0.999162	202409	hsp-Gal4_UAS_CyO_M-6
hsp > + (CyO)	Male	24	Left surstylus	60	8 mW	60	10	0.997669	0.999636	202409	hsp-Gal4_UAS_CyO_M-7
hsp > + (CyO)	Male	24	Left surstylus	62	8 mW	60	10	0.997353	0.997898	202409	hsp-Gal4_UAS_CyO_M-8
hsp > + (CyO)	Male	24	Right surstylus	64.5	8 mW	60	10	0.999624	0.998719	202409	hsp-Gal4_UAS_CyO_M-9
hsp > + (CyO)	Male	24	Left surstylus	59-68.5	8 mW	60	10	0.998534	0.997979	202501	hsp-Gal4_UAS_CyO_M-11
hsp > + (CyO)	Male	24	Left surstylus	42-66.5	8 mW	60	10	0.99694	0.998046	202501	hsp-Gal4_UAS_CyO_M-12
